# Supplementary material for: Phaeochromocytoma-induced secondary takotsubo syndrome
Source: Eur Heart J Cardiovasc Imaging. 2023 Apr 4;24(6):e105. doi: 10.1093/ehjci/jead053 (PMC10243999; doi:10.1093/ehjci/jead053)
Supplement: jead053_Supplementary_Data [file jead053_supplementary_data.zip]

Archive with 5 entries (5 files):
- Supplement Video 1 (angiography).mp4
- Supplement Video 2 (TTE).mp4
- Supplement Video 3 (CMR).mp4
- Supplement Video 4 (TTE).mp4
- Supplemental figure 1 (ECG).JPG
